# Supplementary material for: Effects of PCSK9 inhibitors on coronary microcirculation, inflammation and cardiac function in patients with CHD after PCI: a protocol for systematic review and meta-analysis
Source: BMJ Open. 2023 Sep 18;13(9):e074067. doi: 10.1136/bmjopen-2023-074067 (PMC10510950; doi:10.1136/bmjopen-2023-074067)
Supplement: Supplementary data [file bmjopen-2023-074067supp002.xlsx]

## Sheet: Sheet1
General information					Basic information of participants									Interventions				Outcome indicators
Title	Author	Year of publication	RCTs?(Yes/No)	Blind method	Sample size of treatment group	Sample size of control group	Average age	Male ratio	Proportion of patients with hypertension	Proportion of patients with diabetes	Basic diseases	Follow up time	Basic drug treatment	Type of medication in treatment group	Type of medication in control group	Dosage and frequency of medication	Intervention duration	Treatment group:TIMI classification	Control group:TIMI classification	Treatment group:cTn	Control group:cTn	Treatment group:CK-MB	Control group:CK-MB	Treatment group:Myo	Control group:Myo	Treatment group:NT-pro-BNP	Control group:NT-pro-BNP	Treatment group:D-D	Control group:D-D	Treatment group:postoperative complications	Control group:postoperative complications	Treatment group:MIRI	Control group:MIRI	Treatment group:MACEs	Control group:MACEs	Treatment group:LDL-C	Control group:LDL-C	Treatment group:TC	Control group:TC	Treatment group:TG	Control group:TG	Treatment group:HDL-C	Control group:HDL-C	Treatment group:CRP/hs-CRP	Control group:CRP/hs-CRP	Treatment group:IL-6	Control group:IL-6	Treatment group:TNF-α	Control group:TNF-α
[truncated: 6 more columns]
